# Supplementary material for: Proteomic Signature of Extracellular Vesicles for Lung Cancer Recognition
Source: Molecules. 2021 Oct 12;26(20):6145. doi: 10.3390/molecules26206145 (PMC8539600; doi:10.3390/molecules26206145)
Supplement: Supplementary file 1 [file molecules-26-06145-s001.zip]

Archive with 2 entries (2 files):
- molecules-1381069-supplementary.pdf
- Table_S1.xlsx
