# Supplementary material for: Proteomic Signature of Extracellular Vesicles for Lung Cancer Recognition
Source: Molecules. 2021 Oct 12;26(20):6145. doi: 10.3390/molecules26206145 (PMC8539600; doi:10.3390/molecules26206145)
Supplement: Supplementary file 1 [file molecules-26-06145-s001.zip › Table_S1.xlsx]

## Sheet: Peptides and Proteins
Peptide Sequence	Protein Name	GeneName	Unicity checker nextprot, entrySpecificWithoutVariant	Unicity checker nextprot, countIsoMatchedWithoutVariant	Unicity checker nextprot, listIsoMatchedWithoutVariant	Unicity checker nextprot, entrySpecificWithVariant	Unicity checker nextprot, countAdditionalIsoMatchedWithVariant	Unicity checker nextprot, listAdditionalIsoMatchedWithVariant	Marker type (Novikova et al., Int J Mol Sci. 2020 Sep; 21(18): 6601.)
SVIEQGGIQTVDQLIK	sp|Q8WUM4|PDC6I_HUMAN	PDCD6IP	Y	2	NX_Q8WUM4-1 NX_Q8WUM4-2	Y	0		A549-specific
LLDEEEATDNDLR	sp|Q8WUM4|PDC6I_HUMAN	PDCD6IP	Y	2	NX_Q8WUM4-1 NX_Q8WUM4-2	Y	0		A549-specific
DSTGHVGFIFK	sp|O00560|SDCB1_HUMAN	SDCBP	Y	3	NX_O00560-1 NX_O00560-2 NX_O00560-3	Y	0		LC-specific
LDQEVAEVDK	sp|Q99816|TS101_HUMAN	TSG101	Y	2	NX_Q99816-1 NX_Q99816-2	Y	0		LC-specific
GVIDLDVFLK	sp|Q99816|TS101_HUMAN	TSG101	Y	2	NX_Q99816-1 NX_Q99816-2	Y	0		LC-specific
NAVHVNLFETPVEAQYVR	sp|Q08431|MFGM_HUMAN	MFGE8	Y	4	NX_Q08431-1 NX_Q08431-2 NX_Q08431-3 NX_Q08431-4	Y	0		H23-specific
NLFETPILAR	sp|Q08431|MFGM_HUMAN	MFGE8	Y	4	NX_Q08431-1 NX_Q08431-2 NX_Q08431-3 NX_Q08431-4	Y	0		H23-specific
QFYDQALQQAVVDDDANNAK	sp|P60033|CD81_HUMAN	CD81	Y	1	NX_P60033-1	Y	0		Conventional EV markers
SSFISVLQTSSSSLR	sp|P27701|CD82_HUMAN	CD82	Y	2	NX_P27701-1 NX_P27701-2	Y	0		Conventional EV markers
GEEDNSLSVR	sp|P27701|CD82_HUMAN	CD82	Y	2	NX_P27701-1 NX_P27701-2	Y	0		Conventional EV markers
VMSEFNNNFR	sp|P08962|CD63_HUMAN	CD63	Y	3	NX_P08962-1 NX_P08962-2 NX_P08962-3	Y	0		Conventional EV markers
DVLETFTVK	sp|P21926|CD9_HUMAN	CD9	Y	1	NX_P21926-1	Y	0		Conventional EV markers
TPFLLVGTQIDLR	sp|P60953|CDC42_HUMAN	CDC42	Y	2	NX_P60953-1 NX_P60953-2	Y	0		Universal markes
IAQSDYIPTQQDVLR	sp|P04899|GNAI2_HUMAN	GNAI2	Y	6	NX_P04899-1 NX_P04899-2 NX_P04899-3 NX_P04899-4 NX_P04899-5 NX_P04899-6	Y	0		Universal markes
IEGEGSVLQAK	sp|Q14764|MVP_HUMAN	MVP	Y	1	NX_Q14764-1	Y	0		Universal markes
HVLTLTDQVTR	sp|P05106|ITB3_HUMAN	ITGB3	Y	3	NX_P05106-1 NX_P05106-2 NX_P05106-3	Y	0		Universal markes
GTADVTHDLQEMK	sp|P11166|GTR1_HUMAN	SLC2A1	Y	1	NX_P11166-1	Y	0		Universal markes
TPEELFHPLGADSQV	sp|P11166|GTR1_HUMAN	SLC2A1	Y	1	NX_P11166-1	Y	0		Universal markes
SAVTTVVNPK	sp|P05556|ITB1_HUMAN	ITGB1	Y	1	NX_P05556-1	Y	0		Universal markes
GLAGAVSELLR	sp|Q9Y490|TLN1_HUMAN	TLN1	Y	1	NX_Q9Y490-1	Y	0		Universal markes
GHTPTQPGALNQR	sp|P98160|PGBM_HUMAN	HSPG2	Y	1	NX_P98160-1	Y	0		Universal markes
IAHVELADAGQYR	sp|P98160|PGBM_HUMAN	HSPG2	Y	1	NX_P98160-1	Y	0		Universal markes
AIFTGYYGK	sp|P09543|CN37_HUMAN	CNP	Y	2	NX_P09543-1 NX_P09543-2	Y	0		Universal markes
AVFVDLEPTVIDEIR	sp|P68366|TBA4A_HUMAN	TUBA4A	Y	2	NX_P68366-1 NX_P68366-2	Y	0		Universal markes
STTPDITGYR	sp|P02751|FINC_HUMAN	FN1	Y	15	NX_P02751-1 NX_P02751-10 NX_P02751-11 NX_P02751-12 NX_P02751-13 NX_P02751-14 NX_P02751-15 NX_P02751-17 NX_P02751-3 NX_P02751-4 NX_P02751-5 NX_P02751-6 NX_P02751-7 NX_P02751-8 NX_P02751-9	Y	0		Universal markes
SYTITGLQPGTDYK	sp|P02751|FINC_HUMAN	FN1	Y	15	NX_P02751-1 NX_P02751-10 NX_P02751-11 NX_P02751-12 NX_P02751-13 NX_P02751-14 NX_P02751-15 NX_P02751-17 NX_P02751-3 NX_P02751-4 NX_P02751-5 NX_P02751-6 NX_P02751-7 NX_P02751-8 NX_P02751-9	Y	0		Universal markes
VLASDAAAFLK	sp|P42566|EPS15_HUMAN	EPS15	Y	1	NX_P42566-1	Y	0		LC-specific
TSEVQDLQDEVQR	sp|P42566|EPS15_HUMAN	EPS15	Y	2	NX_P42566-1 NX_P42566-2	Y	0		LC-specific
ISPVEESEDVSNK	sp|P31431|SDC4_HUMAN	SDC4	Y	2	NX_P31431-1 NX_P31431-2	Y	0		H23-specific
TNVNVFSELSAPR	sp|Q8NFJ5|RAI3_HUMAN	GPRC5A	Y	1	NX_Q8NFJ5-1	Y	0		LC-specific
SIGSAVDQGNESIVAK	sp|Q9H0H5|RGAP1_HUMAN	RACGAP1	Y	1	NX_Q9H0H5-1	Y	0		A549-specific
YLLLAGAPR	sp|P26006|ITA3_HUMAN	ITGA3	Y	2	NX_P26006-1 NX_P26006-2	Y	0		A549-specific
SVLALTHEGR	sp|Q9P2B2|FPRP_HUMAN	PTGFRN	Y	1	NX_Q9P2B2-1	Y	0		A549-specific
VELAPLPSWQPVGK	sp|P05362|ICAM1_HUMAN	ICAM1	Y	1	NX_P05362-1	Y	0		H23-specific
AADAVEDLR	sp|Q9UNF0|PACN2_HUMAN	PACSIN2	Y	2	NX_Q9UNF0-1 NX_Q9UNF0-2	Y	0		A549-specific
DAGTIAGLNVLR	sp|P11142|HSP7C_HUMAN	HSPA8	Y	2	NX_P11142-1 NX_P11142-2	N	1	NX_P54652-1	Conventional EV markers

## Sheet: SRM Table
Compound	Retention Time (min)	RT Window (min)	Polarity	Precursor (m/z)	Product (m/z)	Collision Energy (V)
GHTPTQPGALNQR(+3)	13.34	2.5	Positive	459.572	530.305	15.1
GHTPTQPGALNQR(+3)	13.34	2.5	Positive	459.572	658.363	15.1
GHTPTQPGALNQR(+3)	13.34	2.5	Positive	459.572	755.416	15.1
GHTPTQPGALNQR (heavy)(+3)	13.34	2.5	Positive	462.908	540.313	15.1
GHTPTQPGALNQR (heavy)(+3)	13.34	2.5	Positive	462.908	668.371	15.1
GHTPTQPGALNQR (heavy)(+3)	13.34	2.5	Positive	462.908	765.424	15.1
GEEDNSLSVR(+2)	14.86	2.5	Positive	553.259	561.335	21.1
GEEDNSLSVR(+2)	14.86	2.5	Positive	553.259	790.405	21.1
GEEDNSLSVR(+2)	14.86	2.5	Positive	553.259	919.448	21.1
GEEDNSLSVR (heavy)(+2)	14.86	2.5	Positive	558.263	571.344	21.1
GEEDNSLSVR (heavy)(+2)	14.86	2.5	Positive	558.263	800.414	21.1
GEEDNSLSVR (heavy)(+2)	14.86	2.5	Positive	558.263	929.456	21.1
SAVTTVVNPK(+2)	15.12	2.5	Positive	508.292	457.277	19.6
SAVTTVVNPK(+2)	15.12	2.5	Positive	508.292	657.393	19.6
SAVTTVVNPK(+2)	15.12	2.5	Positive	508.292	758.441	19.6
SAVTTVVNPK (heavy)(+2)	15.12	2.5	Positive	512.299	465.291	19.6
SAVTTVVNPK (heavy)(+2)	15.12	2.5	Positive	512.299	665.407	19.6
SAVTTVVNPK (heavy)(+2)	15.12	2.5	Positive	512.299	766.455	19.6
LDQEVAEVDK(+2)	15.5	2.5	Positive	573.287	561.288	21.8
LDQEVAEVDK(+2)	15.5	2.5	Positive	573.287	660.356	21.8
LDQEVAEVDK(+2)	15.5	2.5	Positive	573.287	789.399	21.8
LDQEVAEVDK (heavy)(+2)	15.5	2.5	Positive	577.294	569.302	21.8
LDQEVAEVDK (heavy)(+2)	15.5	2.5	Positive	577.294	668.37	21.8
LDQEVAEVDK (heavy)(+2)	15.5	2.5	Positive	577.294	797.413	21.8
ISPVEESEDVSNK(+2)	16.19	2.5	Positive	716.843	447.256	26.7
ISPVEESEDVSNK(+2)	16.19	2.5	Positive	716.843	778.358	26.7
ISPVEESEDVSNK(+2)	16.19	2.5	Positive	716.843	1036.44	26.7
ISPVEESEDVSNK (heavy)(+2)	16.19	2.5	Positive	720.85	455.27	26.7
ISPVEESEDVSNK (heavy)(+2)	16.19	2.5	Positive	720.85	786.372	26.7
ISPVEESEDVSNK (heavy)(+2)	16.19	2.5	Positive	720.85	1044.46	26.7
AADAVEDLR(+2)	16.41	2.5	Positive	480.243	532.273	18.6
AADAVEDLR(+2)	16.41	2.5	Positive	480.243	631.341	18.6
AADAVEDLR(+2)	16.41	2.5	Positive	480.243	817.405	18.6
AADAVEDLR (heavy)(+2)	16.41	2.5	Positive	485.247	542.281	18.6
AADAVEDLR (heavy)(+2)	16.41	2.5	Positive	485.247	641.349	18.6
AADAVEDLR (heavy)(+2)	16.41	2.5	Positive	485.247	827.413	18.6
IEGEGSVLQAK(+2)	16.44	2.5	Positive	565.806	459.293	21.5
IEGEGSVLQAK(+2)	16.44	2.5	Positive	565.806	702.414	21.5
IEGEGSVLQAK(+2)	16.44	2.5	Positive	565.806	888.479	21.5
IEGEGSVLQAK (heavy)(+2)	16.44	2.5	Positive	569.813	467.307	21.5
IEGEGSVLQAK (heavy)(+2)	16.44	2.5	Positive	569.813	710.429	21.5
IEGEGSVLQAK (heavy)(+2)	16.44	2.5	Positive	569.813	896.493	21.5
SVLALTHEGR(+2)	16.91	2.5	Positive	541.801	599.29	20.7
SVLALTHEGR(+2)	16.91	2.5	Positive	541.801	712.374	20.7
SVLALTHEGR(+2)	16.91	2.5	Positive	541.801	783.411	20.7
SVLALTHEGR (heavy)(+2)	16.91	2.5	Positive	546.805	609.298	20.7
SVLALTHEGR (heavy)(+2)	16.91	2.5	Positive	546.805	722.382	20.7
SVLALTHEGR (heavy)(+2)	16.91	2.5	Positive	546.805	793.419	20.7
STTPDITGYR(+2)	17.17	2.5	Positive	555.774	609.335	21.2
STTPDITGYR(+2)	17.17	2.5	Positive	555.774	724.362	21.2
STTPDITGYR(+2)	17.17	2.5	Positive	555.774	821.415	21.2
STTPDITGYR (heavy)(+2)	17.17	2.5	Positive	560.779	619.344	21.2
STTPDITGYR (heavy)(+2)	17.17	2.5	Positive	560.779	734.371	21.2
STTPDITGYR (heavy)(+2)	17.17	2.5	Positive	560.779	831.423	21.2
HVLTLTDQVTR(+2)	17.67	2.5	Positive	641.859	719.368	24.1
HVLTLTDQVTR(+2)	17.67	2.5	Positive	641.859	933.5	24.1
HVLTLTDQVTR(+2)	17.67	2.5	Positive	641.859	1046.58	24.1
HVLTLTDQVTR (heavy)(+2)	17.67	2.5	Positive	646.863	729.377	24.1
HVLTLTDQVTR (heavy)(+2)	17.67	2.5	Positive	646.863	943.508	24.1
HVLTLTDQVTR (heavy)(+2)	17.67	2.5	Positive	646.863	1056.59	24.1
SIGSAVDQGNESIVAK(+2)	17.81	2.5	Positive	787.904	817.441	29.1
SIGSAVDQGNESIVAK(+2)	17.81	2.5	Positive	787.904	1060.53	29.1
SIGSAVDQGNESIVAK(+2)	17.81	2.5	Positive	787.904	1159.6	29.1
SIGSAVDQGNESIVAK (heavy)(+2)	17.81	2.5	Positive	791.911	825.456	29.1
SIGSAVDQGNESIVAK (heavy)(+2)	17.81	2.5	Positive	791.911	1068.54	29.1
SIGSAVDQGNESIVAK (heavy)(+2)	17.81	2.5	Positive	791.911	1167.61	29.1
IAHVELADAGQYR(+3)	17.85	2.5	Positive	481.584	523.262	15.7
IAHVELADAGQYR(+3)	17.85	2.5	Positive	481.584	594.299	15.7
IAHVELADAGQYR(+3)	17.85	2.5	Positive	481.584	709.326	15.7
IAHVELADAGQYR (heavy)(+3)	17.85	2.5	Positive	484.92	533.271	15.7
IAHVELADAGQYR (heavy)(+3)	17.85	2.5	Positive	484.92	604.308	15.7
IAHVELADAGQYR (heavy)(+3)	17.85	2.5	Positive	484.92	719.335	15.7
VM[+15.994915]SEFNNNFR(+2)	17.88	2.5	Positive	637.285	664.316	24
VM[+15.994915]SEFNNNFR(+2)	17.88	2.5	Positive	637.285	811.385	24
VM[+15.994915]SEFNNNFR(+2)	17.88	2.5	Positive	637.285	1027.46	24
VM[+15.994915]SEFNNNFR (heavy)(+2)	17.88	2.5	Positive	642.289	674.324	24
VM[+15.994915]SEFNNNFR (heavy)(+2)	17.88	2.5	Positive	642.289	821.393	24
VM[+15.994915]SEFNNNFR (heavy)(+2)	17.88	2.5	Positive	642.289	1037.47	24
GTADVTHDLQEMK(+2)	18.4	2.5	Positive	722.84	648.339	26.9
GTADVTHDLQEMK(+2)	18.4	2.5	Positive	722.84	763.365	26.9
GTADVTHDLQEMK(+2)	18.4	2.5	Positive	722.84	900.424	26.9
GTADVTHDLQEMK(+2)	18.4	2.5	Positive	722.84	1001.47	26.9
GTADVTHDLQEMK (heavy)(+2)	18.4	2.5	Positive	726.847	656.353	26.9
GTADVTHDLQEMK (heavy)(+2)	18.4	2.5	Positive	726.847	771.38	26.9
GTADVTHDLQEMK (heavy)(+2)	18.4	2.5	Positive	726.847	908.439	26.9
GTADVTHDLQEMK (heavy)(+2)	18.4	2.5	Positive	726.847	1009.49	26.9
LLDEEEATDNDLR(+2)	18.46	2.5	Positive	766.857	733.348	28.4
LLDEEEATDNDLR(+2)	18.46	2.5	Positive	766.857	804.385	28.4
LLDEEEATDNDLR(+2)	18.46	2.5	Positive	766.857	933.427	28.4
LLDEEEATDNDLR (heavy)(+2)	18.46	2.5	Positive	771.861	743.356	28.4
LLDEEEATDNDLR (heavy)(+2)	18.46	2.5	Positive	771.861	814.393	28.4
LLDEEEATDNDLR (heavy)(+2)	18.46	2.5	Positive	771.861	943.435	28.4
TSEVQDLQDEVQR(+2)	18.94	2.5	Positive	773.87	646.315	28.6
TSEVQDLQDEVQR(+2)	18.94	2.5	Positive	773.87	1002.49	28.6
TSEVQDLQDEVQR (heavy)(+2)	18.94	2.5	Positive	778.874	656.324	28.6
TSEVQDLQDEVQR (heavy)(+2)	18.94	2.5	Positive	778.874	1012.49	28.6
VMSEFNNNFR(+2)	19.15	2.5	Positive	629.287	664.316	23.7
VMSEFNNNFR(+2)	19.15	2.5	Positive	629.287	811.385	23.7
VMSEFNNNFR(+2)	19.15	2.5	Positive	629.287	1027.46	23.7
VMSEFNNNFR (heavy)(+2)	19.15	2.5	Positive	634.291	674.324	23.7
VMSEFNNNFR (heavy)(+2)	19.15	2.5	Positive	634.291	821.393	23.7
VMSEFNNNFR (heavy)(+2)	19.15	2.5	Positive	634.291	1037.47	23.7
AIFTGYYGK(+2)	20.03	2.5	Positive	510.263	688.33	19.7
AIFTGYYGK(+2)	20.03	2.5	Positive	510.263	835.398	19.7
AIFTGYYGK (heavy)(+2)	20.03	2.5	Positive	514.27	696.344	19.7
AIFTGYYGK (heavy)(+2)	20.03	2.5	Positive	514.27	843.413	19.7
SYTITGLQPGTDYK(+2)	20.05	2.5	Positive	772.385	680.325	28.5
SYTITGLQPGTDYK(+2)	20.05	2.5	Positive	772.385	978.489	28.5
SYTITGLQPGTDYK(+2)	20.05	2.5	Positive	772.385	1079.54	28.5
SYTITGLQPGTDYK (heavy)(+2)	20.05	2.5	Positive	776.392	688.339	28.5
SYTITGLQPGTDYK (heavy)(+2)	20.05	2.5	Positive	776.392	986.503	28.5
SYTITGLQPGTDYK (heavy)(+2)	20.05	2.5	Positive	776.392	1087.55	28.5
IAQSDYIPTQQDVLR(+2)	20.57	2.5	Positive	873.954	1069.6	32
IAQSDYIPTQQDVLR(+2)	20.57	2.5	Positive	873.954	1232.66	32
IAQSDYIPTQQDVLR(+2)	20.57	2.5	Positive	873.954	1434.72	32
IAQSDYIPTQQDVLR (heavy)(+2)	20.57	2.5	Positive	878.958	1079.61	32
IAQSDYIPTQQDVLR (heavy)(+2)	20.57	2.5	Positive	878.958	1242.67	32
IAQSDYIPTQQDVLR (heavy)(+2)	20.57	2.5	Positive	878.958	1444.73	32
DSTGHVGFIFK(+2)	20.87	2.5	Positive	604.308	611.355	22.8
DSTGHVGFIFK(+2)	20.87	2.5	Positive	604.308	710.424	22.8
DSTGHVGFIFK(+2)	20.87	2.5	Positive	604.308	847.482	22.8
DSTGHVGFIFK(+2)	20.87	2.5	Positive	604.308	904.504	22.8
DSTGHVGFIFK (heavy)(+2)	20.87	2.5	Positive	608.316	619.369	22.8
DSTGHVGFIFK (heavy)(+2)	20.87	2.5	Positive	608.316	718.438	22.8
DSTGHVGFIFK (heavy)(+2)	20.87	2.5	Positive	608.316	855.497	22.8
DSTGHVGFIFK (heavy)(+2)	20.87	2.5	Positive	608.316	912.518	22.8
YLLLAGAPR(+2)	21.52	2.5	Positive	487.295	471.267	18.9
YLLLAGAPR(+2)	21.52	2.5	Positive	487.295	697.436	18.9
YLLLAGAPR (heavy)(+2)	21.52	2.5	Positive	492.299	481.276	18.9
YLLLAGAPR (heavy)(+2)	21.52	2.5	Positive	492.299	707.444	18.9
DVLETFTVK(+2)	21.95	2.5	Positive	526.287	595.345	20.2
DVLETFTVK(+2)	21.95	2.5	Positive	526.287	724.388	20.2
DVLETFTVK(+2)	21.95	2.5	Positive	526.287	837.472	20.2
DVLETFTVK (heavy)(+2)	21.95	2.5	Positive	530.294	603.359	20.2
DVLETFTVK (heavy)(+2)	21.95	2.5	Positive	530.294	732.402	20.2
DVLETFTVK (heavy)(+2)	21.95	2.5	Positive	530.294	845.486	20.2
VLASDAAAFLK(+2)	21.96	2.5	Positive	553.316	620.377	21.1
VLASDAAAFLK(+2)	21.96	2.5	Positive	553.316	822.436	21.1
VLASDAAAFLK(+2)	21.96	2.5	Positive	553.316	893.473	21.1
VLASDAAAFLK (heavy)(+2)	21.96	2.5	Positive	557.323	628.391	21.1
VLASDAAAFLK (heavy)(+2)	21.96	2.5	Positive	557.323	830.45	21.1
VLASDAAAFLK (heavy)(+2)	21.96	2.5	Positive	557.323	901.487	21.1
QFYDQALQQAVVDDDANNAK(+3)	22.22	2.5	Positive	751.685	862.354	23.7
QFYDQALQQAVVDDDANNAK(+3)	22.22	2.5	Positive	751.685	961.422	23.7
QFYDQALQQAVVDDDANNAK(+3)	22.22	2.5	Positive	751.685	1060.49	23.7
QFYDQALQQAVVDDDANNAK (heavy)(+3)	22.22	2.5	Positive	754.356	870.368	23.7
QFYDQALQQAVVDDDANNAK (heavy)(+3)	22.22	2.5	Positive	754.356	969.436	23.7
QFYDQALQQAVVDDDANNAK (heavy)(+3)	22.22	2.5	Positive	754.356	1068.5	23.7
DAGTIAGLNVLR(+2)	22.25	2.5	Positive	600.34	671.42	22.7
DAGTIAGLNVLR(+2)	22.25	2.5	Positive	600.34	742.457	22.7
DAGTIAGLNVLR(+2)	22.25	2.5	Positive	600.34	855.541	22.7
DAGTIAGLNVLR (heavy)(+2)	22.25	2.5	Positive	605.344	681.428	22.7
DAGTIAGLNVLR (heavy)(+2)	22.25	2.5	Positive	605.344	752.465	22.7
DAGTIAGLNVLR (heavy)(+2)	22.25	2.5	Positive	605.344	865.549	22.7
NAVHVNLFETPVEAQYVR(+3)	22.88	2.5	Positive	696.028	636.346	22
NAVHVNLFETPVEAQYVR(+3)	22.88	2.5	Positive	696.028	765.389	22
NAVHVNLFETPVEAQYVR(+3)	22.88	2.5	Positive	696.028	961.51	22
NAVHVNLFETPVEAQYVR (heavy)(+3)	22.88	2.5	Positive	699.364	646.355	22
NAVHVNLFETPVEAQYVR (heavy)(+3)	22.88	2.5	Positive	699.364	775.397	22
NAVHVNLFETPVEAQYVR (heavy)(+3)	22.88	2.5	Positive	699.364	971.518	22
TNVNVFSELSAPR(+2)	22.92	2.5	Positive	717.372	759.4	26.7
TNVNVFSELSAPR(+2)	22.92	2.5	Positive	717.372	906.468	26.7
TNVNVFSELSAPR(+2)	22.92	2.5	Positive	717.372	1119.58	26.7
TNVNVFSELSAPR (heavy)(+2)	22.92	2.5	Positive	722.376	769.408	26.7
TNVNVFSELSAPR (heavy)(+2)	22.92	2.5	Positive	722.376	916.476	26.7
TNVNVFSELSAPR (heavy)(+2)	22.92	2.5	Positive	722.376	1129.59	26.7
TPEELFHPLGADSQV(+2)	23.41	2.5	Positive	820.401	689.346	30.2
TPEELFHPLGADSQV(+2)	23.41	2.5	Positive	820.401	786.399	30.2
TPEELFHPLGADSQV(+2)	23.41	2.5	Positive	820.401	923.458	30.2
TPEELFHPLGADSQV (heavy)(+2)	23.41	2.5	Positive	823.408	695.36	30.2
TPEELFHPLGADSQV (heavy)(+2)	23.41	2.5	Positive	823.408	792.413	30.2
TPEELFHPLGADSQV (heavy)(+2)	23.41	2.5	Positive	823.408	929.472	30.2
VELAPLPSWQPVGK(+2)	23.52	2.5	Positive	760.927	898.478	28.2
VELAPLPSWQPVGK(+2)	23.52	2.5	Positive	760.927	1108.61	28.2
VELAPLPSWQPVGK (heavy)(+2)	23.52	2.5	Positive	764.934	906.492	28.2
VELAPLPSWQPVGK (heavy)(+2)	23.52	2.5	Positive	764.934	1116.63	28.2
SVIEQGGIQTVDQLIK(+2)	23.67	2.5	Positive	864.48	616.366	31.7
SVIEQGGIQTVDQLIK(+2)	23.67	2.5	Positive	864.48	816.483	31.7
SVIEQGGIQTVDQLIK(+2)	23.67	2.5	Positive	864.48	944.541	31.7
SVIEQGGIQTVDQLIK(+2)	23.67	2.5	Positive	864.48	1171.67	31.7
SVIEQGGIQTVDQLIK (heavy)(+2)	23.67	2.5	Positive	868.487	624.381	31.7
SVIEQGGIQTVDQLIK (heavy)(+2)	23.67	2.5	Positive	868.487	824.497	31.7
SVIEQGGIQTVDQLIK (heavy)(+2)	23.67	2.5	Positive	868.487	952.555	31.7
SVIEQGGIQTVDQLIK (heavy)(+2)	23.67	2.5	Positive	868.487	1179.68	31.7
Q[-17.026549]FYDQALQQAVVDDDANNAK(+3)	23.76	2.5	Positive	746.009	862.354	23.5
Q[-17.026549]FYDQALQQAVVDDDANNAK(+3)	23.76	2.5	Positive	746.009	961.422	23.5
Q[-17.026549]FYDQALQQAVVDDDANNAK(+3)	23.76	2.5	Positive	746.009	1060.49	23.5
Q[-17.026549]FYDQALQQAVVDDDANNAK (heavy)(+3)	23.76	2.5	Positive	748.681	870.368	23.5
Q[-17.026549]FYDQALQQAVVDDDANNAK (heavy)(+3)	23.76	2.5	Positive	748.681	969.436	23.5
Q[-17.026549]FYDQALQQAVVDDDANNAK (heavy)(+3)	23.76	2.5	Positive	748.681	1068.5	23.5
NLFETPILAR(+2)	23.86	2.5	Positive	587.334	799.467	22.3
NLFETPILAR(+2)	23.86	2.5	Positive	587.334	946.536	22.3
NLFETPILAR (heavy)(+2)	23.86	2.5	Positive	592.339	809.475	22.3
NLFETPILAR (heavy)(+2)	23.86	2.5	Positive	592.339	956.544	22.3
SSFISVLQTSSSSLR(+2)	24.38	2.5	Positive	799.922	737.379	29.5
SSFISVLQTSSSSLR(+2)	24.38	2.5	Positive	799.922	865.437	29.5
SSFISVLQTSSSSLR(+2)	24.38	2.5	Positive	799.922	978.521	29.5
SSFISVLQTSSSSLR (heavy)(+2)	24.38	2.5	Positive	804.926	747.387	29.5
SSFISVLQTSSSSLR (heavy)(+2)	24.38	2.5	Positive	804.926	875.446	29.5
SSFISVLQTSSSSLR (heavy)(+2)	24.38	2.5	Positive	804.926	988.53	29.5
GLAGAVSELLR(+2)	24.77	2.5	Positive	543.319	617.362	20.8
GLAGAVSELLR(+2)	24.77	2.5	Positive	543.319	716.43	20.8
GLAGAVSELLR(+2)	24.77	2.5	Positive	543.319	844.489	20.8
GLAGAVSELLR (heavy)(+2)	24.77	2.5	Positive	548.323	627.37	20.8
GLAGAVSELLR (heavy)(+2)	24.77	2.5	Positive	548.323	726.438	20.8
GLAGAVSELLR (heavy)(+2)	24.77	2.5	Positive	548.323	854.497	20.8
TPFLLVGTQIDLR(+2)	26.34	2.5	Positive	736.927	802.442	27.3
TPFLLVGTQIDLR(+2)	26.34	2.5	Positive	736.927	901.51	27.3
TPFLLVGTQIDLR(+2)	26.34	2.5	Positive	736.927	1014.59	27.3
TPFLLVGTQIDLR (heavy)(+2)	26.34	2.5	Positive	741.931	812.45	27.3
TPFLLVGTQIDLR (heavy)(+2)	26.34	2.5	Positive	741.931	911.518	27.3
TPFLLVGTQIDLR (heavy)(+2)	26.34	2.5	Positive	741.931	1024.6	27.3
AVFVDLEPTVIDEIR(+2)	26.4	2.5	Positive	858.464	1071.57	31.5
AVFVDLEPTVIDEIR(+2)	26.4	2.5	Positive	858.464	1184.65	31.5
AVFVDLEPTVIDEIR(+2)	26.4	2.5	Positive	858.464	1299.68	31.5
AVFVDLEPTVIDEIR (heavy)(+2)	26.4	2.5	Positive	863.468	1081.58	31.5
AVFVDLEPTVIDEIR (heavy)(+2)	26.4	2.5	Positive	863.468	1194.66	31.5
AVFVDLEPTVIDEIR (heavy)(+2)	26.4	2.5	Positive	863.468	1309.69	31.5
GVIDLDVFLK(+2)	27.11	2.5	Positive	559.826	734.445	21.3
GVIDLDVFLK(+2)	27.11	2.5	Positive	559.826	849.472	21.3
GVIDLDVFLK(+2)	27.11	2.5	Positive	559.826	962.556	21.3
GVIDLDVFLK (heavy)(+2)	27.11	2.5	Positive	563.833	742.459	21.3
GVIDLDVFLK (heavy)(+2)	27.11	2.5	Positive	563.833	857.486	21.3
GVIDLDVFLK (heavy)(+2)	27.11	2.5	Positive	563.833	970.57	21.3

## Sheet: Patients Info
sample ID	gender	age	stage	TNM	cancer type
1	F	73	1_	T1N0M0	LAC		Total	34
2	M	46	1_	T1N0M0	LAC		M	24
3	M	66	1_	T2N0M0	LAC		F	10
4	F	69	1_	T1N0M0	LAC		Age MAX	77
5	M	64	1_	T2N0M0	LAC		Age MIN	46
6	M	51	3_	T3N2M0	LAC		Age AVE	61.0882
7	M	49	4_	T3NXM1	LAC		LAC	23
8	M	50	4_	T2N2M1	LAC		SqCC	11
9	M	62	1_	T2N0M0	LAC		Stage 1, 1A,1B	13
10	M	53	3_	T3N2M0	LAC		Stage 2, 2A,2B	7
11	F	59	2_	T2N1M0	LAC		Stage 3, 3A,3B	10
12	M	62	1_	T2N0M0	LAC		Stage 4	4
1218	F	70	1B	T2N0M0	LAC
1238	F	63	3A	T2N2N0	LAC
1256	M	57	2A	T2N0M0	LAC
1266	M	57	4_	T4N1M1	LAC
1278	M	77	1_	T1N0M0	LAC
1334	F	61	3A	T2N2M0	LAC
1341	F	58	3A	T2N2M0	LAC
1352	M	60	3A	T2N2M0	LAC
1518	M	59	2B	T2N1M0	LAC
1519	M	58	2B	T2N0M0	LAC
1527	F	74	1A	T1N0M0	LAC
323	M	71	1_	T1N0M0	SqCC
334	M	46	1_	T1N0M0	SqCC
335	F	51	1_	T1N0M0	SqCC
354	F	58	2_	T1N1M0	SqCC
360	M	62	4_	T3M3N1	SqCC
361	M	63	3B	T4N2MX	SqCC
366	M	64	3A	T2N1M0	SqCC
367	M	61	3A	T2M1N0	SqCC
368	M	69	3A	T3N2M0	SqCC
371	M	61	2_	T1N1M0	SqCC
372	M	73	2_	T1N1M0	SqCC

## Sheet: Measurements HPL
AV-averaged value calculated from 3 technical LC-SRM replicates, nM; STD - standard deviation calculated from 3 technical LC-SRM replicates,nM;CV - cofficient of variation calculated from 3 technical LC-SRM replicates,%; 23 patients with lung adenocarcinoma (LAC), 11 patients with lung squamous cell carcinoma (SqC), and 23 healthy volunteers, numbers before and after coma indicate the stage of th…
	Peptide Sequence	STTPDITGYR	SYTITGLQPGTDYK	GLAGAVSELLR	AVFVDLEPTVIDEIR	DAGTIAGLNVLR	GVIDLDVFLK	HVLTLTDQVTR	AADAVEDLR
Sample Name	Protein Name	sp|P02751|FINC_HUMAN	sp|P02751|FINC_HUMAN	sp|Q9Y490|TLN1_HUMAN	sp|P68366|TBA4A_HUMAN	sp|P11142|HSP7C_HUMAN	sp|Q99816|TS101_HUMAN	sp|P05106|ITB3_HUMAN	sp|Q9UNF0|PACN2_HUMAN
LAC1.1	LC1_AV	848.559	969.969	57.969	14.193	54.5429	1.197	12.426	1.881
LAC1.1	LC1_STD	28.4808	20.4174	0.452423	0.452423	2.63421	0.171	1.00197	0
LAC1.1	LC1_CV, %	3.35637	2.10495	0.780458	3.18765	4.82962	14.2857	8.06348	0
LAC1.2	LC2_AV	952.071	1097.99	80.826	19.209	83.6018	1.368		2.9925
LAC1.2	LC2_STD	13.268	6.27829	0.600532	0.941795	2.50273	0.171		0.846407
LAC1.2	LC2_CV, %	1.3936	0.571798	0.742994	4.90288	2.99363	12.5		28.2843
LAC1.3	LC3_AV	1051.02	1269.45	28.956	9.804	25.9896	0.798
LAC1.3	LC3_STD	18.2645	11.0693	0.522414	0.0987269	2.40457	0.0987269
LAC1.3	LC3_CV, %	1.73778	0.871979	1.80416	1.00701	9.25204	12.3718
LAC1.4	LC4_AV	863.778	1058.03	51.87	12.483	52.2614	0.912
LAC1.4	LC4_STD	21.3444	18.4635	1.13857	0.452423	2.01323	0.0987269
LAC1.4	LC4_CV, %	2.47105	1.74508	2.19505	3.62432	3.85222	10.8253
LAC1.5	LC5_AV	786.372	955.776	68.571	22.173	60.5052	1.311		2.052
LAC1.5	LC5_STD	14.9019	16.4029	1.197	0.877504	3.57688	0.261207		0.171
LAC1.5	LC5_CV, %	1.89502	1.71619	1.74564	3.95753	5.91169	19.9242		8.33333
LAC3.1	LC6_AV	1056.84	1270.02	104.538	28.158	107.145	1.425		2.907
LAC3.1	LC6_STD	18.7433	23.5186	0.355965	0.394908	2.32447	0.261207		0.171
LAC3.1	LC6_CV, %	1.77353	1.85183	0.340512	1.40247	2.16945	18.3303		5.88235
LAC4.1	LC7_AV	667.641	829.92	10.83	2.28
LAC4.1	LC7_STD	5.98581	6.80643	0.430341	0.197454
LAC4.1	LC7_CV, %	0.896562	0.820131	3.9736	8.66025
LAC4.2	LC8_AV	1240.66	1231.77	14.193	8.151
LAC4.2	LC8_STD	14.9714	9.31963	0.452423	0.430341
LAC4.2	LC8_CV, %	1.20672	0.756605	3.18765	5.2796
LAC1.6	LC9_AV	486.894	584.934	21.147	5.757	21.2503	0.456
LAC1.6	LC9_STD	10.5499	4.05502	0.0987269	0.493634	0.478994	0.197454
LAC1.6	LC9_CV, %	2.16678	0.693244	0.46686	8.57451	2.25406	43.3013
LAC3.2	LC10_AV	614.859	744.933	59.223	12.825	68.161	0.798	7.353	1.767
LAC3.2	LC10_STD	17.6522	3.23246	0.430341	0.616549	2.79782	0.0987269	1.46102	0.0987269
LAC3.2	LC10_CV, %	2.87094	0.433926	0.726644	4.8074	4.10472	12.3718	19.8698	5.58726
LAC2.1	LC11_AV	280.155	350.607	18.297	4.617	16.9462	0.456
LAC2.1	LC11_STD	2.33422	3.07958	0.171	0.171	1.5225	0.0987269
LAC2.1	LC11_%	0.833188	0.878358	0.934579	3.7037	8.98434	21.6506
LAC1.7	LC12_AV	478.515	592.173	45.486	12.54	33.0103	0.5985		1.311
LAC1.7	LC12_STD	5.69287	8.90022	0.452423	0.877504	1.72126	0.120915		0.0987269
LAC1.7	LC12_CV, %	1.1897	1.50298	0.994643	6.99764	5.21432	20.2031		7.53066
LAC1.8	LC13_AV	569.088	719.511	10.374	1.596	10.1018	0.513
LAC1.8	LC13_STD	6.84641	16.1288	0.197454	0.197454	1.02818	0
LAC1.8	LC13_CV, %	1.20305	2.24163	1.90335	12.3718	10.1781	0
LAC3.3	LC14_AV	474.981	572.166	20.634		14.653	0.513
LAC3.3	LC14_STD	6.68068	13.711	0.394908		0.849899	0
LAC3.3	LC14_CV, %	1.40652	2.39633	1.91387		5.80019	0
LAC2.2	LC15_AV	468.198	574.959	1.767
LAC2.2	LC15_STD	4.43612	11.2709	0.0987269
LAC2.2	LC15_CV, %	0.947489	1.96029	5.58726
LAC4.3	LC16_AV	520.866	666.9	22.401		18.7572	0.627
LAC4.3	LC16_STD	3.4328	30.0902	0.342		2.08968	0.0987269
LAC4.3	LC16_CV, %	0.659056	4.51195	1.52672		11.1407	15.7459
LAC1.9	LC17_AV	167.922	204.516	1.71
LAC1.9	LC17_STD	2.71454	3.97736	0
LAC1.9	LC17_CV, %	1.61655	1.94477	0
LAC3.4	LC18_AV	1366.29	1637.21	22.23	10.944	11.9129		16.131
LAC3.4	LC18_STD	14.7863	20.6912	0.342	1.18472	0.830642		0.771082
LAC3.4	LC18_CV, %	1.08222	1.26381	1.53846	10.8253	6.97264		4.78012
LAC3.5	LC19_AV	359.841	418.779	7.524
LAC3.5	LC19_STD	9.10859	8.208	0.616549
LAC3.5	LC19_CV, %	2.53128	1.95998	8.19443
LAC3.6	LC20_AV	1002.8	1185.77	15.048	2.109	8.16144
LAC3.6	LC20_STD	15.581	11.0455	0.592361	0.549688	1.1835
LAC3.6	LC20_CV, %	1.55375	0.931504	3.93648	26.0639	14.5011
LAC2.3	LC21_AV	1632.48	1984.45	5.814	2.565
LAC2.3	LC21_STD	42.0665	10.3466	0.296181	0.452423
LAC2.3	LC21_CV, %	2.57684	0.52138	5.09427	17.6383
LAC2.4	LC22_AV	679.041	832.485	4.275	0.912
LAC2.4	LC22_STD	24.0782	24.0875	0.296181	0.261207
LAC2.4	LC22_CV, %	3.54592	2.89345	6.9282	28.6411
LAC1.10	LC23_AV	1097.48	1355.29	5.985	1.653
LAC1.10	LC23_STD	18.2586	11.9411	0.452423	0.355965
LAC1.10	LC23_CV, %	1.66369	0.881071	7.55929	21.5345
SqC1.1	LC24_AV	323.418	379.791	40.812	4.959	18.9571
SqC1.1	LC24_STD	4.37417	15.9058	0.261207	0.342	0.664102
SqC1.1	LC24_CV, %	1.35248	4.18803	0.640025	6.89655	3.50318
SqC1.2	LC25_AV	1027.54	798	167.295	14.421	94.7621	5.301	48.564
SqC1.2	LC25_STD	11.4608	22.9474	1.1126	0.394908	6.7135	0.241831	0.296181
SqC1.2	LC25_CV, %	1.11537	2.87561	0.66505	2.73842	7.08458	4.56198	0.609877
SqC1.3	LC26_AV	412.395	400.482	53.751	6.099	21.2974	2.28	19.893
SqC1.3	LC26_STD	4.37417	8.06243	0.493634	0.197454	1.00367	0.0987269	1.39271
SqC1.3	LC26_CV, %	1.06067	2.01318	0.918373	3.23748	4.71266	4.33013	7.00103
SqC2.1	LC27_AV	1378.94	1293.79	82.707	9.975	31.9519		37.848	2.223
SqC2.1	LC27_STD	9.96653	28.994	1.96712	0.600532	2.27558		1.98193	0.171
SqC2.1	LC27_CV, %	0.722765	2.24102	2.37842	6.02037	7.1219		5.23655	7.69231
SqC4.1	LC28_AV	715.692	694.602	57.057	8.094	19.5569		34.998
SqC4.1	LC28_STD	12.5732	8.00419	0.355965	0.549688	1.1499		2.27715
SqC4.1	LC28_CV, %	1.7568	1.15234	0.623876	6.7913	5.87976		6.50651
SqC3.1	LC29_AV	1166.45	1151.46	41.61	4.959	13.3829		28.785
SqC3.1	LC29_STD	12.3124	26.4162	1.26046	0.296181	3.42803		4.10519
SqC3.1	LC29_CV, %	1.05555	2.29416	3.02923	5.97259	25.6151		14.2616
SqC3.2	LC30_AV	504.621	482.334	75.696	27.189	31.4933	2.85	26.334
SqC3.2	30_AVSTD	11.2562	3.84782	2.66197	0.745372	4.4116	0.394908	3.81985
SqC3.2	30_AVCV, %	2.23062	0.797749	3.51665	2.74145	14.0081	13.8564	14.5054
SqC3.3	AV_LC31	517.902	479.94	74.898	7.581	27.5302		14.364
SqC3.3	STD_LC31	13.3395	5.53927	1.29102	0.941795	3.98794		1.90418
SqC3.3	CV, %_LC31	2.57567	1.15416	1.72371	12.4231	14.4857		13.2566
SqC3.4	AV_LC32	783.978	765.282	140.448	12.084	46.0286	4.674	48.735	2.394
SqC3.4	STD_LC32	22.9907	5.11382	2.49175	0.691088	0.986789	0.549688	3.97736	0.171
SqC3.4	CV, %_LC32	2.93256	0.668227	1.77415	5.71904	2.14386	11.7605	8.1612	7.14286
SqC2.2	LC33_AV_WHPL	1190.84	1238.55	78.09	7.98	28.1417		31.35
SqC2.2	LC33_STD_WHPL	33.7195	28.7712	2.04009	0.355965	3.42658		1.90673
SqC2.2	LC33_CV, %_WHPL	2.83157	2.32297	2.61249	4.46071	12.1762		6.08208
SqC2.3	LC34_AV_WHPL	1079.35	1142.57	117.078	11.4	48.2042	3.933	34.314	2.4795
SqC2.3	LC34_STD_WHPL	39.1142	27.3901	2.90868	0.493634	5.57796	0.745372	4.23836	0.120915
SqC2.3	LC34_CV, %_WHPL	3.62386	2.39725	2.48439	4.33013	11.5715	18.9517	12.3517	4.8766
HK1	LCH14_AV	1011.07	1020.53	2.679
HK1	LCH14_STD	34.3643	30.1848	0.261207
HK1	LCH14_CV, %	3.39882	2.95776	9.75016
HK2	LCH18_AV	1411.83	1562.2	3.762
HK2	LCH18_STD	32.9309	19.0727	0.171
HK2	LCH18_CV, %	2.33249	1.22089	4.54545
HK3	LCH20_AV	670.605	695.286	1.539
HK3	LCH20_STD	4.46023	6.57183	0.171
HK3	LCH20_CV, %	0.665105	0.945198	11.1111
HK4	LCH28_AV	623.295	634.752	1.368
HK4	LCH28_STD	13.1437	7.9492	0
HK4	LCH28_CV, %	2.10874	1.25233	0
HK5	LCH2_AV	1509.93	1558.84	3.99
HK5	LCH2_STD	31.5693	10.1049	0.493634
HK5	LCH2_CV, %	2.09078	0.648235	12.3718
HK6	LCH5_AV	1952.71	2020.59	1.767
HK6	LCH5_STD	21.0381	18.1818	0.0987269
HK6	LCH5_CV, %	1.07738	0.899827	5.58726
HK7	LCH11_AV	630.477	634.695	3.249	3.5055
HK7	LCH11_STD	8.0588	11.6535	0.452423	0.362746
HK7	LCH11_CV, %	1.27821	1.83608	13.925	10.3479
HK8	LCH44_AV	997.956	1036.89	1.539
HK8	LCH44_STD	6.8656	7.65563	0
HK8	LCH44_CV, %	0.687966	0.738329	0
HK9	LCH6_AV	810.597	887.376	2.337
HK9	LCH6_STD	10.0241	15.0308	0.0987269
HK9	LCH6_CV, %	1.23663	1.69385	4.22451
HK10	LCH24_AV	584.592	647.862	4.104
HK10	LCH24_STD	13.0245	13.1574	0.171
HK10	LCH24_CV, %	2.22796	2.03089	4.16667
HK11	LCH29_AV	1012.95	1167.13	1.995
HK11	LCH29_STD	31.7251	16.1369	0.197454
HK11	LCH29_CV, %	3.13197	1.38261	9.89743
HK12	LCH36_AV	795.606	867.54	3.306
HK12	LCH36_STD	3.6288	12.348	0.261207
HK12	LCH36_CV, %	0.456105	1.42333	7.90099
HK13	LCH1_AV	1265.11	1428.99	2.052
HK13	LCH1_STD	12.0192	16.9939	0.171
HK13	LCH1_CV, %	0.950045	1.18923	8.33333
HK14	LCH7_AV	890.283	971.793	3.477
HK14	LCH7_STD	6.14253	10.8271	0.261207
HK14	LCH7_CV, %	0.689952	1.11414	7.51242
HK15	LCH17_AV	669.579	763.23	1.4535
HK15	LCH17_STD	27.1521	11.5982	0.120915
HK15	LCH17_CV, %	4.05509	1.51962	8.3189
HK16	LCH21_AV	845.196	930.525	2.052
HK16	LCH21_STD	24.1251	5.05632	0
HK16	LCH21_CV, %	2.85438	0.543384	0
HK17	LCH3_AV	913.482	926.82	2.052
HK17	LCH3_STD	7.68359	10.7049	0
HK17	LCH3_CV, %	0.841132	1.15502	0
HK18	LCH4_AV	1477.38	1565.05	5.586	2.109
HK18	LCH4_STD	6.71343	5.24369	0.0987269	0.261207
HK18	LCH4_CV, %	0.454414	0.33505	1.7674	12.3853
HK19	LCH8_AV	606.651	630.99
HK19	LCH8_STD	3.15463	4.19909
HK19	LCH8_CV, %	0.520007	0.665476
HK20	LCH19_AV	1457.72	1490.95	1.596
HK20	LCH19_STD	23.8944	20.6952	0.197454
HK20	LCH19_CV, %	1.63916	1.38806	12.3718
HK21	LCH27_AV	371.64	379.848	0.7695
HK21	LCH27_STD	17.223	7.44259	0.120915
HK21	LCH27_CV, %	4.63431	1.95936	15.7135
HK22	LCH34_AV	1337.79	1362.98	2.109
HK22	LCH34_STD	15.9913	13.8714	0.394908
HK22	LCH34_CV, %	1.19535	1.01772	18.7249
HK23	LCH35_AV	1770.42	1874.79	2.28
HK23	LCH35_STD	6.80643	29.0551	0.355965
HK23	LCH35_CV, %	0.384453	1.54978	15.6125
